# Supplementary material for: The miRNA Pathway Controls Rapid Changes in Activity-Dependent Synaptic Structure at the Drosophila melanogaster Neuromuscular Junction
Source: PLoS One. 2013 Jul 2;8(7):e68385. doi: 10.1371/journal.pone.0068385 (PMC3699548; doi:10.1371/journal.pone.0068385)
Supplement: Table S1 — Summary of raw miRNA microarray data. The relative change in expression levels on a miRBase 14.0 array for all detected miRNAs across treatment groups is indicated. N/A indicates a miRNA in the microarray that was not expressed at detectable levels. The full microarray data can be found in the Gene Expression Omnibus (GEO) of NCBI through accession number GSE43945. (XLSX) [file pone.0068385.s004.xlsx]

## Sheet: Sheet1
	Delta Logmedianratios					Change in Expression [2^Delta Logmedianratio]
	Control-1 vs	Stimulated-2 vs	Stimulated-2 vs			Control-1 vs	Stimulated-2 vs	Stimulated-2 vs
Annotation	Control-2	Control-1	Control-2		Annotation	Control-2	Control-1	Control-2
dme-miR-957	-0.860892	-0.925057	-0.0641651		dme-miR-957	0.550612	0.52666	0.956499
dme-miR-277	-0.701775	-0.844132	-0.142357		dme-miR-277	0.614815	0.557046	0.906038
dme-miR-9a	0.801718	0.632761	-0.168957		dme-miR-9a	1.74318	1.55053	0.889486
dme-miR-932	-0.681828	-0.7375	-0.0556722		dme-miR-932	0.623375	0.599778	0.962146
dme-miR-282	0.545884	0.696019	0.150135		dme-miR-282	1.45991	1.62003	1.10967
dme-miR-125	-0.6394	-0.652572	-0.0131725		dme-miR-125	0.64198	0.636145	0.990911
dme-miR-927	-0.639252	-0.592467	0.0467845		dme-miR-927	0.642046	0.663208	1.03296
dme-miR-34	-0.522074	-0.605508	-0.0834333		dme-miR-34	0.69637	0.65724	0.943809
dme-miR-314	0.153269	-0.374742	-0.528011		dme-miR-314	1.11209	0.771243	0.69351
dme-miR-970	-0.336886	-0.5267	-0.189815		dme-miR-970	0.791749	0.694141	0.876718
dme-miR-981	-0.406427	-0.526237	-0.119809		dme-miR-981	0.754489	0.694364	0.920309
dme-miR-1017	-0.510962	-0.39663	0.114331		dme-miR-1017	0.701755	0.75963	1.08247
dme-let-7	-0.481728	-0.306704	0.175024		dme-let-7	0.716119	0.808487	1.12898
dme-miR-10*	-0.282945	-0.423459	-0.140514		dme-miR-10*	0.821912	0.745635	0.907196
dme-miR-993	-0.328048	-0.394217	-0.0661689		dme-miR-993	0.796614	0.760902	0.955171
dme-miR-1001	-0.262104	-0.390751	-0.128647		dme-miR-1001	0.833871	0.762733	0.914689
dme-miR-9c	-0.322676	-0.388027	-0.0653509		dme-miR-9c	0.799585	0.764174	0.955713
dme-miR-999	-0.386268	-0.383039	0.00322906		dme-miR-999	0.765106	0.76682	1.00224
dme-miR-276b	-0.383352	-0.134721	0.248631		dme-miR-276b	0.766654	0.910846	1.18808
dme-miR-1006	-0.368723	-0.24581	0.122913		dme-miR-1006	0.774468	0.843342	1.08893
dme-miR-1008	-0.366275	-0.252952	0.113323		dme-miR-1008	0.775783	0.839178	1.08172
dme-miR-958	0.308795	0.36556	0.0567643		dme-miR-958	1.23867	1.28838	1.04013
dme-miR-31b	-0.262006	-0.360559	-0.0985534		dme-miR-31b	0.833928	0.778863	0.933969
dme-miR-33	-0.272668	-0.357845	-0.0851776		dme-miR-33	0.827787	0.780329	0.942668
dme-miR-1009	-0.353053	-0.257614	0.0954394		dme-miR-1009	0.782925	0.83647	1.06839
dme-miR-133	-0.207537	-0.341517	-0.133979		dme-miR-133	0.866014	0.789211	0.911314
dme-miR-988	-0.32373	-0.276496	0.0472346		dme-miR-988	0.799001	0.825594	1.03328
dme-miR-252	-0.195429	-0.320294	-0.124865		dme-miR-252	0.873313	0.800906	0.91709
dme-miR-987	-0.296517	-0.31788	-0.0213627		dme-miR-987	0.814216	0.802248	0.985302
dme-miR-263b	-0.237369	-0.311444	-0.0740745		dme-miR-263b	0.848291	0.805835	0.949951
dme-miR-1	-0.0160421	-0.303827	-0.287785		dme-miR-1	0.988942	0.810101	0.819159
dme-miR-1004	-0.294179	-0.301914	-0.0077346		dme-miR-1004	0.815536	0.811175	0.994653
dme-miR-219	-0.215315	-0.295532	-0.080217		dme-miR-219	0.861358	0.814772	0.945915
dme-miR-998	-0.290017	-0.26229	0.0277267		dme-miR-998	0.817893	0.833763	1.0194
dme-miR-284	-0.267564	-0.284826	-0.0172617		dme-miR-284	0.830721	0.820841	0.988106
dme-miR-263a	0.276398	0.0934607	-0.182937		dme-miR-263a	1.21117	1.06693	0.880908
dme-miR-307	0.262728	0.275435	0.0127072		dme-miR-307	1.19975	1.21036	1.00885
dme-miR-1012	-0.215102	-0.27534	-0.0602386		dme-miR-1012	0.861485	0.826255	0.959106
dme-miR-iab-4-5p	-0.0988029	-0.272081	-0.173278		dme-miR-iab-4-5p	0.933808	0.828124	0.886825
dme-miR-289	0.147868	-0.120111	-0.267978		dme-miR-289	1.10793	0.920117	0.830483
dme-miR-1003	-0.267163	-0.172945	0.0942183		dme-miR-1003	0.830952	0.88703	1.06749
dme-miR-1010	-0.220528	-0.266489	-0.0459606		dme-miR-1010	0.858251	0.83134	0.968645
dme-miR-996	0.111413	-0.144033	-0.255446		dme-miR-996	1.08029	0.904986	0.837728
dme-miR-276*	-0.17097	0.0838176	0.254788		dme-miR-276*	0.888245	1.05982	1.19316
dme-miR-1013	-0.00226133	-0.241688	-0.239426		dme-miR-1013	0.998434	0.845755	0.847082
dme-miR-31a	-0.238359	-0.14386	0.0944987		dme-miR-31a	0.847709	0.905094	1.06769
dme-miR-1000	-0.0928713	-0.232319	-0.139448		dme-miR-1000	0.937655	0.851265	0.907866
dme-miR-308	0.120977	0.228584	0.107608		dme-miR-308	1.08747	1.17168	1.07744
dme-miR-317	-0.176937	-0.223547	-0.0466095		dme-miR-317	0.884579	0.856457	0.968209
dme-miR-276a	-0.223252	-0.0222413	0.201011		dme-miR-276a	0.856632	0.984702	1.1495
dme-miR-1016	-0.217409	-0.17095	0.0464596		dme-miR-1016	0.860109	0.888258	1.03273
dme-miR-190	-0.205177	-0.116526	0.0886507		dme-miR-190	0.867432	0.922406	1.06338
dme-miR-12	-0.0372974	-0.199857	-0.16256		dme-miR-12	0.974479	0.870637	0.893439
dme-miR-304	-0.196082	-0.0897498	0.106332		dme-miR-304	0.872918	0.939686	1.07649
dme-miR-14	0.183608	-0.0110163	-0.194624		dme-miR-14	1.13572	0.992393	0.873801
dme-miR-184*	-0.17949	-0.141434	0.0380559		dme-miR-184*	0.883015	0.906617	1.02673
dme-miR-306	-0.0700248	-0.177017	-0.106992		dme-miR-306	0.952622	0.88453	0.928522
dme-bantam	0.169615	0.0590343	-0.110581		dme-bantam	1.12476	1.04177	0.926215
dme-miR-9b	-0.113553	-0.167422	-0.0538694		dme-miR-9b	0.924309	0.890432	0.963349
dme-miR-13a	-0.122204	-0.151965	-0.0297602		dme-miR-13a	0.918783	0.900024	0.979583
dme-miR-275	-0.0233798	-0.151513	-0.128133		dme-miR-275	0.983925	0.900306	0.915015
dme-miR-7	-0.130933	-0.151039	-0.0201067		dme-miR-7	0.913241	0.900601	0.98616
dme-miR-92b	0.0418587	-0.102794	-0.144652		dme-miR-92b	1.02944	0.931228	0.904597
dme-miR-997	-0.107105	-0.140682	-0.0335767		dme-miR-997	0.928449	0.90709	0.976995
dme-miR-995	-0.134635	-0.135327	-0.000691788		dme-miR-995	0.9109	0.910464	0.999521
dme-miR-974	0.0931048	0.133663	0.0405584		dme-miR-974	1.06666	1.09708	1.02851
dme-miR-2c	-0.129585	-0.0472744	0.0823106		dme-miR-2c	0.914094	0.967763	1.05871
dme-miR-2b	0.0826195	-0.0400549	-0.122674		dme-miR-2b	1.05894	0.972618	0.918483
dme-miR-11	-0.0527851	-0.11675	-0.0639647		dme-miR-11	0.964073	0.922263	0.956632
dme-miR-92a	0.016308	-0.0851293	-0.101437		dme-miR-92a	1.01137	0.9427	0.932104
dme-miR-305	0.0901327	-0.00788616	-0.0980188		dme-miR-305	1.06447	0.994549	0.934315
dme-miR-315	0.075017	0.0972681	0.0222511		dme-miR-315	1.05337	1.06975	1.01554
dme-miR-8	0.0917019	0.0812714	-0.0104305		dme-miR-8	1.06563	1.05795	0.992796
dme-miR-279	0.0486607	-0.0301708	-0.0788314		dme-miR-279	1.0343	0.979304	0.946824
dme-miR-2a	0.0615399	0.0758963	0.0143564		dme-miR-2a	1.04358	1.05402	1.01
dme-miR-13b	-0.0241937	0.0415071	0.0657008		dme-miR-13b	0.98337	1.02919	1.04659
dme-miR-79	-0.0648265	-0.0295604	0.0352662		dme-miR-79	0.95606	0.979719	1.02475
dme-miR-184	-0.0535601	-0.0570718	-0.00351173		dme-miR-184	0.963556	0.961213	0.997569
dme-miR-124	0.0232711	0.0367658	0.0134947		dme-miR-124	1.01626	1.02581	1.0094
dme-miR-278	N/A	N/A	N/A		dme-miR-278	N/A	N/A	N/A
dme-miR-954	N/A	N/A	N/A		dme-miR-954	N/A	N/A	N/A
dme-miR-965	N/A	N/A	N/A		dme-miR-965	N/A	N/A	N/A
dme-miR-100	N/A	N/A	N/A		dme-miR-100	N/A	N/A	N/A
dme-miR-1002	N/A	N/A	N/A		dme-miR-1002	N/A	N/A	N/A
dme-miR-1005	N/A	N/A	N/A		dme-miR-1005	N/A	N/A	N/A
dme-miR-1007	N/A	N/A	N/A		dme-miR-1007	N/A	N/A	N/A
dme-miR-1011	N/A	N/A	N/A		dme-miR-1011	N/A	N/A	N/A
dme-miR-1014	N/A	N/A	N/A		dme-miR-1014	N/A	N/A	N/A
dme-miR-1015	N/A	N/A	N/A		dme-miR-1015	N/A	N/A	N/A
dme-miR-193	N/A	N/A	N/A		dme-miR-193	N/A	N/A	N/A
dme-miR-210	N/A	N/A	N/A		dme-miR-210	N/A	N/A	N/A
dme-miR-274	N/A	N/A	N/A		dme-miR-274	N/A	N/A	N/A
dme-miR-280	N/A	N/A	N/A		dme-miR-280	N/A	N/A	N/A
dme-miR-281	N/A	N/A	N/A		dme-miR-281	N/A	N/A	N/A
dme-miR-281-1*	N/A	N/A	N/A		dme-miR-281-1*	N/A	N/A	N/A
dme-miR-281-2*	N/A	N/A	N/A		dme-miR-281-2*	N/A	N/A	N/A
dme-miR-283	N/A	N/A	N/A		dme-miR-283	N/A	N/A	N/A
dme-miR-285	N/A	N/A	N/A		dme-miR-285	N/A	N/A	N/A
dme-miR-286	N/A	N/A	N/A		dme-miR-286	N/A	N/A	N/A
dme-miR-287	N/A	N/A	N/A		dme-miR-287	N/A	N/A	N/A
dme-miR-288	N/A	N/A	N/A		dme-miR-288	N/A	N/A	N/A
dme-miR-3	N/A	N/A	N/A		dme-miR-3	N/A	N/A	N/A
dme-miR-303	N/A	N/A	N/A		dme-miR-303	N/A	N/A	N/A
dme-miR-306*	N/A	N/A	N/A		dme-miR-306*	N/A	N/A	N/A
dme-miR-309	N/A	N/A	N/A		dme-miR-309	N/A	N/A	N/A
dme-miR-312	N/A	N/A	N/A		dme-miR-312	N/A	N/A	N/A
dme-miR-313	N/A	N/A	N/A		dme-miR-313	N/A	N/A	N/A
dme-miR-316	N/A	N/A	N/A		dme-miR-316	N/A	N/A	N/A
dme-miR-318	N/A	N/A	N/A		dme-miR-318	N/A	N/A	N/A
dme-miR-375	N/A	N/A	N/A		dme-miR-375	N/A	N/A	N/A
dme-miR-4	N/A	N/A	N/A		dme-miR-4	N/A	N/A	N/A
dme-miR-5	N/A	N/A	N/A		dme-miR-5	N/A	N/A	N/A
dme-miR-6	N/A	N/A	N/A		dme-miR-6	N/A	N/A	N/A
dme-miR-87	N/A	N/A	N/A		dme-miR-87	N/A	N/A	N/A
dme-miR-929	N/A	N/A	N/A		dme-miR-929	N/A	N/A	N/A
dme-miR-955	N/A	N/A	N/A		dme-miR-955	N/A	N/A	N/A
dme-miR-956	N/A	N/A	N/A		dme-miR-956	N/A	N/A	N/A
dme-miR-959	N/A	N/A	N/A		dme-miR-959	N/A	N/A	N/A
dme-miR-960	N/A	N/A	N/A		dme-miR-960	N/A	N/A	N/A
dme-miR-961	N/A	N/A	N/A		dme-miR-961	N/A	N/A	N/A
dme-miR-962	N/A	N/A	N/A		dme-miR-962	N/A	N/A	N/A
dme-miR-963	N/A	N/A	N/A		dme-miR-963	N/A	N/A	N/A
dme-miR-964	N/A	N/A	N/A		dme-miR-964	N/A	N/A	N/A
dme-miR-966	N/A	N/A	N/A		dme-miR-966	N/A	N/A	N/A
dme-miR-967	N/A	N/A	N/A		dme-miR-967	N/A	N/A	N/A
dme-miR-968	N/A	N/A	N/A		dme-miR-968	N/A	N/A	N/A
dme-miR-969	N/A	N/A	N/A		dme-miR-969	N/A	N/A	N/A
dme-miR-972	N/A	N/A	N/A		dme-miR-972	N/A	N/A	N/A
dme-miR-973	N/A	N/A	N/A		dme-miR-973	N/A	N/A	N/A
dme-miR-975	N/A	N/A	N/A		dme-miR-975	N/A	N/A	N/A
dme-miR-976	N/A	N/A	N/A		dme-miR-976	N/A	N/A	N/A
dme-miR-977	N/A	N/A	N/A		dme-miR-977	N/A	N/A	N/A
dme-miR-978	N/A	N/A	N/A		dme-miR-978	N/A	N/A	N/A
dme-miR-979	N/A	N/A	N/A		dme-miR-979	N/A	N/A	N/A
dme-miR-980	N/A	N/A	N/A		dme-miR-980	N/A	N/A	N/A
dme-miR-982	N/A	N/A	N/A		dme-miR-982	N/A	N/A	N/A
dme-miR-983	N/A	N/A	N/A		dme-miR-983	N/A	N/A	N/A
dme-miR-984	N/A	N/A	N/A		dme-miR-984	N/A	N/A	N/A
dme-miR-985	N/A	N/A	N/A		dme-miR-985	N/A	N/A	N/A
dme-miR-986	N/A	N/A	N/A		dme-miR-986	N/A	N/A	N/A
dme-miR-989	N/A	N/A	N/A		dme-miR-989	N/A	N/A	N/A
dme-miR-990	N/A	N/A	N/A		dme-miR-990	N/A	N/A	N/A
dme-miR-991	N/A	N/A	N/A		dme-miR-991	N/A	N/A	N/A
dme-miR-992	N/A	N/A	N/A		dme-miR-992	N/A	N/A	N/A
dme-miR-994	N/A	N/A	N/A		dme-miR-994	N/A	N/A	N/A
dme-miR-iab-4-3p	N/A	N/A	N/A		dme-miR-iab-4-3p	N/A	N/A	N/A
dme-miR-iab-4as-3p	N/A	N/A	N/A		dme-miR-iab-4as-3p	N/A	N/A	N/A
dme-miR-iab-4as-5p	N/A	N/A	N/A		dme-miR-iab-4as-5p	N/A	N/A	N/A
