# Supplementary material for: The miRNA Pathway Controls Rapid Changes in Activity-Dependent Synaptic Structure at the Drosophila melanogaster Neuromuscular Junction
Source: PLoS One. 2013 Jul 2;8(7):e68385. doi: 10.1371/journal.pone.0068385 (PMC3699548; doi:10.1371/journal.pone.0068385)
Supplement: Table S2 — Summary of raw miRNA RT-qPCR data. The relative change in expression levels for all miRNAs tested across treatment groups is indicated. BAD = primer pair that failed QC analysis. EXCLUDED = primer pair that failed to amplify in all biological replicates. The full RT-qPCR data can be found in the Gene Expression Omnibus (GEO) of NCBI through accession number GSE43945. (XLSX) [file pone.0068385.s005.xlsx]

## Sheet: Sheet1
	Change in Expression [2^-deltadeltaCt]				Bad Primer
miRNA	BioRep 1	BioRep 2	BioRep 3	Average	Pair?
9a	0.408322	1.30234	0.899863	0.782171
957	0.693622	1.25315	0.936633	0.933752
282	0.472665	0.932315	0.745126	0.689893
125	0.678825	1.92001	1.77495	1.32256
34	0.629476	1.00851	1.16384	0.904031
277	0.839602	1.07508	1.05783	0.984715
314	0.0687631	0.295476	0.211849	0.162668
1017	0.681969	1.32664	0.931597	0.944602
Let-7	0.681444	1.75727	1.80667	1.29335
10*	0.877957	1.24737	0.990038	1.02732
276a	0.709835	1.35243	0.983199	0.98093
276b	0.726427	0.698447	1.01787	0.802305
1006	0.618423	1.26576	1.27162	0.998461
1008	0.51604	1.41639	1.16115	0.946787
31b	0.510899	0.996157	0.712574	0.713123
33	0.532185	1.03766	0.705475	0.730353	BAD
133	0.822957	1.00851	0.61085	0.797377
1009	0.696298	1.29036	1.14958	1.01084	BAD
263a	0.355738	1.11643	1.2302	0.787611
263b	0.630932	1.21888	1.29435	0.998461
219	0.513266	1.24353	0.671028	0.753784	BAD
284	0.747425	0.972655	0.628507	0.770215
307	0.427633		1.19288		EXCLUDED
1012	0.533827	0.942422	0.754946	0.724192	BAD
289	0.273573	0.530957	0.411796	0.391085
1003	0.725867	1.24353	1.01944	0.972655
1010	0.694157	1.35974	1.06191	1.00077
31a	0.543367	1.11987	0.770215	0.776768
1013	0.243539	0.43494	0.311123	0.320609	BAD
308	0.695762	1.01866	0.304251	0.599662	BAD
190	0.860551	1.29235	0.941696	1.01552
12	0.228106	1.03367	0.459386	0.476686
304	0.240371	1.10701	0.386891	0.468677
14	0.871221	1.01006	0.908218	0.928016
184*	0.978666	1.0611	1.08841	1.04166
184	0.978666	1.56073	1.3462	1.27162
306	0.658231	1.13288	0.702222	0.806021
Bantam	0.454459	1.07591	0.644189	0.680395
9b	0.442713	1.0481	0.940247	0.758442
13a	0.63581	1.18372	0.935191	0.889527
92b	0.704389	1.21794	0.889527	0.913831
2c	0.645679	1.13201	0.884064	0.864537	BAD
2b	0.529324		0.943148		EXCLUDED
11	0.699524	1.01474	0.993858	0.890213
92a	0.813504	1.21888	0.974154	0.988514
8	0.494638	0.657218	0.49923	0.545464
279	0.539614	0.833161	0.835088	0.721409
2a	0.570821	1.12073	1.02891	0.86988	BAD
13b	0.645182	1.17103	0.885426	0.874583
79	0.522841	1.17917	0.777965	0.782773
315	0.595062	1.19012	0.916651	0.86587
932	0.63679	1.21326	1.01552	0.922316
970	0.753784		0.836375		EXCLUDED
927	0.827406	1.25701	0.950439	0.996157
981	0.492357	0.918771	0.557784	0.631904
993	0.782171	1.3246	1.17464	1.06765
1001	0.922316	0.773782	0.802923	0.830598	BAD
958	0.0340652	0.20797	0.160181	0.104306
988	0.624646	1.15491	0.871221	0.856584
252	0.753203	1.36079	1.11557	1.04568
996	0.501929	1.03686	0.958526	0.793089
1000	0.770215	0.793701	1.06437	0.866537
997	0.855266	1.01006	0.597818	0.802305	BAD
995	0.54003	1.06519	0.680395	0.731479
974	0.74169	0.851978	0.99923	0.857904	BAD
999	0.591862	1.26576	0.903335	0.877957	BAD
iab-4-5p	0.543786	1.22641	0.859227	0.830598
275	0.744552	1.24353	1.46521	1.10701
317	0.475952	1.03447	0.923738	0.76903
9c	0.539614	1.217	1.42734	0.978666
276*	0.714222	1.27554	1.33279	1.06683
1004	0.802923	1.13288	0.838956	0.913831
1016	1.09682	1.87038	1.03049	1.28343	BAD
7	0.745126	1.34309	1.05865	1.01944
305	0.49923	1.06519	0.822323	0.759027
998	0.632878	1.23114	0.913831	0.89296
987	0.698447	1.38085	1.08089	1.01396
124	0.620331	1.12073	0.779765	0.815386	BAD
1	0.694692	0.348955	0.195844	0.362096
U1	1	1	1	1
