# Supplementary material for: The miRNA Pathway Controls Rapid Changes in Activity-Dependent Synaptic Structure at the Drosophila melanogaster Neuromuscular Junction
Source: PLoS One. 2013 Jul 2;8(7):e68385. doi: 10.1371/journal.pone.0068385 (PMC3699548; doi:10.1371/journal.pone.0068385)
Supplement: Table S3 — Predicted targets of miR-8, -289, and -958. A list of the 490, 2494, and 304 predicted mRNA targets for regulation by miRs-8, -289, and -958 (individually). (XLSX) [file pone.0068385.s006.xlsx]

## Sheet: miR-8
miR-8
5-HT1B
Abi
ac
Ac3
ade5
Adh
Ahcy89E
amon
Ank
ap
apt
ari-2
arr
Asx
Atf6
Atg6
B-H2
B4
barr
baz
Bem46
betaInt-nu
bi
bnl
bor
brk
brp
Bsg25D
btd
bwa
cac
CalpA
Cam
CaMKI
Caps
caps
car
caup
Cbl
cdi
Ced-12
cenG1A
Cf2
CG10068
CG10077
CG10083
CG10086
CG10263
CG10362
CG10598
CG10627
CG10731
CG10830
CG11141
CG11190
CG11357
CG1136
CG11426
CG11436
CG1146
CG11462
CG11526
CG11750
CG11892
CG12016
CG12057
CG12187
CG12290
CG12299
CG12316
CG12424
CG12488
CG12698
CG1273
CG12772
CG12773
CG12858
CG13025
CG13101
CG13213
CG13252
CG13359
CG13362
CG13366
CG1358
CG13640
CG13784
CG13894
CG13995
CG14194
CG14222
CG14330
CG14516
CG14572
CG14621
CG14714
CG14785
CG14879
CG1492
CG15031
CG1530
CG15345
CG15744
CG15745
CG15760
CG1621
CG16959
CG17270
CG17352
CG17658
CG17754
CG17834
CG1812
CG1814
CG18259
CG1827
CG18622
CG18675
CG18766
CG18769
CG1882
CG18870
CG1910
CG2292
CG2519
CG3009
CG30103
CG30115
CG30121
CG30377
CG30428
CG3056
CG31006
CG31140
CG31146
CG31176
CG31191
CG31281
CG31323
CG31445
CG31530
CG31642
CG31665
CG31814
CG31867
CG31875
CG3198
CG32006
CG32017
CG32048
CG32270
CG32365
CG32446
CG32529
CG32635
CG32666
CG32683
CG32767
CG3342
CG33472
CG33528
CG3355
CG33967
CG33981
CG33992
CG3402
CG34126
CG3548
CG3566
CG3711
CG3748
CG3812
CG3876
CG4465
CG4467
CG4619
CG4656
CG4658
CG4674
CG4750
CG4751
CG4840
CG4841
CG4925
CG4949
CG5002
CG5262
CG5466
CG5522
CG5613
CG5621
CG5687
CG5728
CG5741
CG5742
CG5758
CG5854
CG5892
CG5953
CG5966
CG6114
CG6123
CG6194
CG6225
CG6282
CG6439
CG6461
CG6522
CG6695
CG6752
CG6766
CG6783
CG6954
CG7298
CG7369
CG7381
CG7536
CG7795
CG7870
CG7928
CG7992
CG8177
CG8321
CG8408
CG8420
CG8445
CG8475
CG8494
CG8526
CG8538
CG8589
CG8602
CG8620
CG8630
CG8683
CG8885
CG8907
CG8915
CG9106
CG9216
CG9270
CG9305
CG9336
CG9339
CG9384
CG9413
CG9416
CG9426
CG9451
CG9468
CG9515
CG9576
CG9636
CG9666
CG9717
CG9795
CG9917
Cirl
ck
Clk
cln3
cos
cp309
Cpr49Ag
Cpr65Av
crb
crc
crol
Csat
csw
Cyp1
Cyp18a1
Cyp4g1
dbo
Dg
dia
DIP2
disco
disp
DmsR-2
dmt
DnaJ-H
Doc3
dom
dome
DopR
dpr8
drm
ds
dve
dx
e
Eaat1
Eip78C
Ets97D
Exn
exu
fal
Flo-2
fry
Fsh
fu
FucTA
G-ialpha65A
G-oalpha47A
GABA-B-R3
Gap1
Gbeta5
GluClalpha
gogo
gol
Grp1
Gug
H
hb
hdc
Hr39
hrg
Hs3st-A
Hsp68
hth
Indy-2
isopeptidase-T-3
itp
jar
jing
jumu
Kap3
kek2
kel
kis
kuz
l(1)G0003
l(2)01289
l(2)01810
l(2)08717
l(2)k14710
l(3)mbt
lab
Lam
Lap1
Lar
larp
lea
Liprin-alpha
Lkr
lola
mAcR-60C
Mcm5
Mdh
MED19
mei-217
Mes2
mid
Mip
miple
Mlc2
mle
mod(mdg4)
msi
mthl1
mud
mus309
mus312
Myo28B1
Myo95E
N
Nak
Neos
Nep1
Nep4
NfI
Nhe1
NijA
ninaB
nmdyn-D6
nonA-l
Nos
nvy
Oamb
onecut
orb2
Osi12
otk
p130CAS
pan
Patj
Pen
Pgant35A
pgant5
pgant6
Pi3K68D
pigeon
pip
Pkcdelta
Plc21C
Pld
plexA
Pmm45A
pn
pnut
polo
Ptp99A
Pvf1
Pvf2
rab3-GEF
Rbp9
rg
Rh7
RhoGAP100F
RhoGAP68F
RhoGEF3
rib
Rim
rn
robo
RpL10Aa
Rpt3R
rst
S6kII
Scr
sd
sdk
sec3
Sema-1a
Sema-2a
Sema-5c
sens
Ser
sgl
Shc
sina
sinu
Sir2
smi35A
sna
so
spel1
Spred
spri
star1
stau
stnA
Strn-Mlck
stv
Su(var)3-7
svr
Sxl
Syn
syt
Taf7
tafazzin
tara
Tdc1
Tehao
Tie
Tim17a2
tipE
tna
toc
Tollo
tou
Treh
Trl
trx
Tsp
Tsp5D
twe
UbcD2
Ugt
unc-4
unk
ush
VAChT
vanin-like
Vha100-2
Vha26
Vha44
vn
Vps16A
wg
wit
wls
wrapper
Wsck
xl6
yki
yrt
ZIP1
Zn72D

## Sheet: miR-289
miR-289
14-3-3zeta
26-29-p
5-HT1A
5-HT7
7B2
A3-3
a6
Aats-glupro
Aats-leu
Aats-ser
Aats-val
ab
abd-A
Abd-B
Abi
ac
Ac13E
Ac3
Ac76E
Ac78C
Ace
Acer
Ack
Acp26Ab
Acp95EF
Act57B
Act87E
Act88F
activin-beta
Actn
ACXB
Adam
Adar
adat
Adgf-E
Adh
Aef1
aft
Ahcy89E
Akt1
Ald
Aldh-III
Alh
Alk
alpha-Adaptin
alpha-Est8
alpha-Man-I
alpha-Man-IIb
alpha4GT1
alphaCop
alphaTry
AlstR
amn
amon
And
Ank
AnnIX
AnnX
antdh
Antp
ap
APC4
aPKC
Aplip1
Appl
ara
Arc-p20
aret
arg
argos
Arp11
Arp66B
arr
Art1
As
Asator
ase
asp
Ast
Ast-C
Asx
Atg18
Atg8a
Atpalpha
ATPCL
ATPsyn-beta
att-ORFA
att-ORFB
AttC
auxillin
Awh
Axn
az2
B-H1
B-H2
B4
Baldspot
ball
bam
Bap60
baz
bbx
bcd
BCL7-like
beat-Ia
beat-Ib
beat-Ic
beat-IIa
Bem46
ben
Best2
betaggt-II
betaTub56D
betaTub97EF
Bgb
bgcn
bif
blp
blw
Bmcp
bnk
bocksbeutel
bol
bon
bowl
Brf
bru-2
BRWD3
bsf
Bsg25D
bt
btsz
bun
bves
bwa
c11.1
ca
Ca-P60A
cac
Cad96Ca
CalpA
CalpB
Calx
CaMKI
CaMKII
can
cana
Cap-D3
Caps
caps
capt
car
Cbl
Cbp53E
cbt
Cby
CcapR
Ccn
Ccp84Ag
Cct1
Cct2
Cctgamma
cdc16
Cdep
CdGAPr
cdi
Cdk5
Cdk5alpha
Cdk8
CdsA
CecA2
ced-6
cenB1A
cenG1A
Cf2
cg
CG10011
CG10026
CG10050
CG10055
CG10068
CG10077
CG10083
CG10086
CG10096
CG10097
CG10098
CG10171
CG10175
CG10176
CG10188
CG1021
CG10221
CG10254
CG10265
CG10283
CG10286
CG10300
CG10324
CG10338
CG10345
CG10353
CG10354
CG10359
CG10366
CG10375
CG10376
CG10384
CG10413
CG10417
CG10433
CG10440
CG10444
CG10447
CG10479
CG10492
CG10494
CG10512
CG10542
CG10555
CG10590
CG10598
CG10617
CG10627
CG10632
CG10646
CG10648
CG10681
CG10711
CG10724
CG10731
CG10737
CG10741
CG10747
CG10777
CG1079
CG10802
CG10803
CG10804
CG10809
CG10824
CG10830
CG10874
CG10889
CG10898
CG1090
CG10915
CG10920
CG10924
CG10947
CG10960
CG10970
CG10971
CG10981
CG10984
CG11007
CG11009
CG11033
CG11050
CG11089
CG11092
CG11099
CG11103
CG11106
CG11138
CG11147
CG11155
CG11160
CG11168
CG11178
CG11190
CG1120
CG11227
CG11241
CG11247
CG11248
CG11265
CG11267
CG11268
CG11284
CG11309
CG11315
CG11327
CG11347
CG11357
CG1136
CG11377
CG11380
CG11384
CG11398
CG11399
CG11414
CG11436
CG11448
CG11456
CG11462
CG11489
CG11523
CG11526
CG11577
CG11592
CG11593
CG11638
CG11658
CG11660
CG11665
CG11710
CG11714
CG11727
CG11760
CG11771
CG11779
CG11802
CG11848
CG11854
CG11866
CG11874
CG11897
CG11905
CG1193
CG11971
CG11975
CG12001
CG12004
CG12006
CG12016
CG12024
CG12025
CG12054
CG12063
CG1208
CG12084
CG12091
CG12099
CG12116
CG12124
CG12125
CG12128
CG1213
CG12130
CG12170
CG12179
CG12187
CG12207
CG12236
CG12252
CG1227
CG12303
CG12316
CG12344
CG1236
CG12362
CG12384
CG12424
CG12428
CG1244
CG12464
CG12470
CG12488
CG12496
CG12565
CG12581
CG12659
CG1268
CG12699
CG12701
CG12703
CG1273
CG12734
CG12736
CG12769
CG12858
CG12860
CG12869
CG1288
CG12880
CG12900
CG12907
CG12918
CG12936
CG12948
CG12963
CG1298
CG12990
CG13001
CG13003
CG13021
CG13024
CG13025
CG13029
CG13041
CG13067
CG13085
CG13089
CG13101
CG1311
CG13117
CG13124
CG1317
CG1319
CG13213
CG13244
CG13248
CG13252
CG13284
CG13322
CG13334
CG13339
CG13340
CG13344
CG13362
CG13377
CG13398
CG13455
CG13476
CG13506
CG13569
CG1358
CG13594
CG13607
CG13609
CG13624
CG13627
CG13636
CG13671
CG13676
CG13699
CG13728
CG13743
CG13759
CG13826
CG13850
CG13868
CG13893
CG13907
CG13908
CG13921
CG13928
CG13933
CG1399
CG13990
CG14023
CG14034
CG14040
CG14042
CG14054
CG1407
CG14102
CG14113
CG14147
CG14149
CG14186
CG14193
CG14211
CG14215
CG14224
CG14245
CG14253
CG14274
CG14275
CG14290
CG14299
CG14303
CG14330
CG14375
CG14407
CG14408
CG14419
CG14425
CG14450
CG14464
CG14470
CG14476
CG14480
CG14516
CG14568
CG14572
CG14598
CG14605
CG14614
CG14626
CG14642
CG14646
CG14650
CG14662
CG14670
CG14681
CG14687
CG14712
CG14714
CG14715
CG14718
CG14735
CG14762
CG14815
CG14853
CG14856
CG14866
CG14879
CG14883
CG14889
CG14891
CG14926
CG14929
CG14930
CG14957
CG14959
CG14963
CG14989
CG1499
CG14995
CG14997
CG15086
CG15097
CG15099
CG15120
CG1514
CG15160
CG15161
CG1518
CG15236
CG1529
CG15293
CG15296
CG15337
CG15385
CG15433
CG15438
CG15439
CG15482
CG1553
CG15544
CG15549
CG15572
CG15589
CG15594
CG15609
CG1561
CG15643
CG15695
CG15730
CG15740
CG15747
CG15822
CG1597
CG1599
CG1600
CG1620
CG1631
CG1632
CG1640
CG16717
CG16728
CG1673
CG1674
CG16752
CG16826
CG16833
CG16848
CG16868
CG16885
CG16886
CG16894
CG16947
CG17018
CG17019
CG17027
CG17032
CG17033
CG17034
CG17041
CG17068
CG17082
CG17098
CG17104
CG17124
CG17129
CG17145
CG17184
CG17193
CG17207
CG17218
CG17237
CG17255
CG17257
CG17259
CG17265
CG17270
CG17273
CG17294
CG17321
CG17322
CG17350
CG17360
CG17364
CG17377
CG17440
CG1746
CG17478
CG17490
CG17494
CG17508
CG17510
CG17528
CG17565
CG17597
CG17598
CG17639
CG17646
CG17657
CG17667
CG17680
CG17683
CG17698
CG17715
CG17724
CG17735
CG17746
CG17754
CG17765
CG17786
CG17802
CG17803
CG17816
CG17883
CG17896
CG18041
CG18088
CG1812
CG18131
CG18135
CG1815
CG18170
CG18173
CG18177
CG18210
CG18259
CG18292
CG1832
CG18410
CG18445
CG1845
CG18467
CG18480
CG18493
CG18545
CG18596
CG18604
CG18646
CG18662
CG18675
CG18766
CG18769
CG18812
CG18815
CG18854
CG1908
CG1910
CG1927
CG1969
CG1971
CG1973
CG2082
CG2124
CG2126
CG2165
CG2177
CG2185
CG2186
CG2196
CG2201
CG2213
CG2217
CG2233
CG2249
CG2264
CG2269
CG2292
CG2316
CG2330
CG2478
CG2493
CG2519
CG2543
CG2608
CG2611
CG2650
CG2652
CG2678
CG2698
CG2791
CG2794
CG2865
CG2909
CG2938
CG2947
CG2955
CG2972
CG2982
CG2990
CG2995
CG30007
CG30015
CG30017
CG30020
CG30038
CG30044
CG30055
CG30080
CG30154
CG30158
CG30159
CG30169
CG30193
CG30217
CG30290
CG30350
CG3036
CG3038
CG30383
CG30392
CG30411
CG30421
CG30428
CG30437
CG30458
CG30460
CG30492
CG30493
CG30494
CG3074
CG3077
CG3088
CG31005
CG31012
CG31025
CG31038
CG31044
CG31075
CG31108
CG31140
CG31146
CG31156
CG31163
CG31176
CG31178
CG31183
CG3119
CG31191
CG31198
CG31221
CG31224
CG31274
CG31284
CG31286
CG31304
CG31324
CG31337
CG31358
CG31360
CG31367
CG31386
CG31468
CG31526
CG31530
CG31534
CG31555
CG31559
CG31607
CG31619
CG31626
CG31635
CG31637
CG31638
CG3164
CG31646
CG31647
CG3165
CG31660
CG31665
CG31672
CG31694
CG31708
CG31709
CG31716
CG31729
CG31731
CG31743
CG31758
CG31760
CG31778
CG31807
CG31810
CG31814
CG31816
CG31847
CG31849
CG31870
CG31915
CG31973
CG32016
CG32017
CG32039
CG32046
CG32048
CG32054
CG32056
CG32062
CG32063
CG32066
CG32111
CG32119
CG3213
CG32137
CG32138
CG32147
CG32158
CG32159
CG32181
CG32206
CG32221
CG32226
CG32233
CG32245
CG32267
CG32269
CG32270
CG32297
CG32306
CG32354
CG32365
CG32379
CG3238
CG3239
CG32392
CG32394
CG32406
CG32425
CG3244
CG32446
CG32447
CG32479
CG32486
CG32512
CG32529
CG32541
CG32560
CG3257
CG32573
CG32588
CG32594
CG32613
CG32626
CG32627
CG32638
CG32653
CG32666
CG3267
CG32676
CG32683
CG32687
CG32694
CG32699
CG32703
CG32756
CG32758
CG32767
CG32789
CG32810
CG32850
CG32982
CG33007
CG3301
CG3305
CG33052
CG3308
CG33082
CG33090
CG33098
CG33110
CG33111
CG3313
CG33156
CG33199
CG33203
CG33205
CG33214
CG33232
CG33248
CG33293
CG33298
CG33303
CG33340
CG3338
CG3347
CG33472
CG33490
CG33492
CG33494
CG33521
CG33528
CG3355
CG3356
CG3368
CG33691
CG33692
CG33714
CG3376
CG33934
CG33969
CG3397
CG33980
CG33981
CG33988
CG33993
CG3402
CG34036
CG3407
CG3408
CG34104
CG34106
CG34109
CG34113
CG34114
CG34123
CG34126
CG34155
CG34415
CG34455
CG3448
CG3488
CG3499
CG3530
CG3558
CG3566
CG3581
CG3626
CG3631
CG3638
CG3654
CG3678
CG3689
CG3704
CG3714
CG3740
CG3746
CG3759
CG3775
CG3793
CG3797
CG3812
CG3822
CG3857
CG3860
CG3876
CG3891
CG3925
CG3934
CG3947
CG3955
CG3964
CG3967
CG3994
CG3995
CG4004
CG40045
CG40485
CG4050
CG4068
CG4091
CG41106
CG4194
CG4196
CG4199
CG4213
CG4266
CG4272
CG4281
CG4282
CG4285
CG4291
CG4294
CG4300
CG4313
CG4386
CG4404
CG4420
CG4447
CG4449
CG4462
CG4467
CG4476
CG4502
CG4511
CG4552
CG4558
CG4577
CG4585
CG4610
CG4612
CG4616
CG4629
CG4641
CG4656
CG4658
CG4660
CG4662
CG4663
CG4674
CG4678
CG4713
CG4744
CG4750
CG4751
CG4756
CG4781
CG4822
CG4829
CG4857
CG4877
CG4907
CG4927
CG4949
CG4970
CG4991
CG4996
CG5013
CG5022
CG5026
CG5053
CG5059
CG5073
CG5087
CG5089
CG5091
CG5110
CG5111
CG5116
CG5130
CG5146
CG5174
CG5189
CG5195
CG5199
CG5226
CG5241
CG5246
CG5282
CG5284
CG5287
CG5292
CG5316
CG5326
CG5327
CG5355
CG5381
CG5392
CG5431
CG5447
CG5463
CG5466
CG5467
CG5493
CG5510
CG5537
CG5567
CG5568
CG5591
CG5618
CG5621
CG5625
CG5629
CG5646
CG5660
CG5664
CG5669
CG5674
CG5726
CG5731
CG5740
CG5742
CG5757
CG5758
CG5762
CG5789
CG5802
CG5807
CG5823
CG5830
CG5850
CG5853
CG5874
CG5909
CG5928
CG5938
CG5945
CG5966
CG5971
CG6005
CG6016
CG6040
CG6043
CG6114
CG6116
CG6123
CG6129
CG6144
CG6151
CG6163
CG6192
CG6194
CG6201
CG6216
CG6230
CG6234
CG6262
CG6276
CG6282
CG6311
CG6325
CG6329
CG6355
CG6357
CG6359
CG6364
CG6372
CG6393
CG6406
CG6409
CG6421
CG6422
CG6424
CG6425
CG6429
CG6439
CG6448
CG6453
CG6454
CG6461
CG6470
CG6488
CG6490
CG6497
CG6522
CG6565
CG6568
CG6583
CG6608
CG6638
CG6650
CG6664
CG6672
CG6685
CG6693
CG6695
CG6700
CG6719
CG6734
CG6752
CG6761
CG6763
CG6765
CG6766
CG6776
CG6792
CG6805
CG6842
CG6845
CG6847
CG6856
CG6860
CG6870
CG6921
CG6923
CG6928
CG6945
CG6962
CG6967
CG6983
CG6986
CG7046
CG7097
CG7101
CG7110
CG7112
CG7115
CG7144
CG7158
CG7180
CG7196
CG7215
CG7220
CG7255
CG7261
CG7264
CG7272
CG7299
CG7300
CG7323
CG7331
CG7332
CG7356
CG7359
CG7369
CG7370
CG7372
CG7379
CG7384
CG7407
CG7408
CG7427
CG7442
CG7466
CG7470
CG7510
CG7518
CG7526
CG7530
CG7546
CG7557
CG7565
CG7582
CG7597
CG7607
CG7611
CG7628
CG7632
CG7638
CG7670
CG7685
CG7739
CG7766
CG7777
CG7781
CG7785
CG7787
CG7794
CG7795
CG7802
CG7843
CG7861
CG7889
CG7903
CG7910
CG7918
CG7945
CG7946
CG7971
CG8008
CG8027
CG8031
CG8058
CG8060
CG8092
CG8135
CG8179
CG8187
CG8191
CG8192
CG8213
CG8216
CG8219
CG8229
CG8239
CG8245
CG8272
CG8273
CG8290
CG8297
CG8301
CG8303
CG8311
CG8317
CG8323
CG8378
CG8408
CG8417
CG8443
CG8446
CG8475
CG8478
CG8483
CG8485
CG8500
CG8508
CG8526
CG8547
CG8557
CG8562
CG8594
CG8602
CG8630
CG8654
CG8683
CG8726
CG8745
CG8765
CG8783
CG8786
CG8790
CG8798
CG8841
CG8866
CG8878
CG8910
CG8915
CG8944
CG8964
CG8993
CG9005
CG9007
CG9008
CG9009
CG9018
CG9027
CG9029
CG9040
CG9044
CG9062
CG9063
CG9095
CG9171
CG9184
CG9194
CG9213
CG9216
CG9266
CG9281
CG9297
CG9302
CG9304
CG9307
CG9308
CG9311
CG9314
CG9328
CG9335
CG9339
CG9368
CG9384
CG9413
CG9416
CG9426
CG9436
CG9445
CG9448
CG9503
CG9514
CG9515
CG9517
CG9523
CG9535
CG9568
CG9576
CG9586
CG9598
CG9603
CG9617
CG9619
CG9626
CG9628
CG9630
CG9636
CG9657
CG9663
CG9664
CG9674
CG9699
CG9723
CG9733
CG9737
CG9747
CG9766
CG9772
CG9775
CG9778
CG9801
CG9850
CG9863
CG9876
CG9919
CG9921
CG9932
CG9940
CG9941
CG9945
CG9986
CG9990
CG9992
Cha
chb
Chd64
CheA75a
CHES-1-like
Chi
chic
chif
ChLD3
chm
chn
CHOp24
chp
Chrac-14
chrb
Chro
ci
cib
cid
ck
CkIIbeta
Cks30A
Cks85A
Clic
Clk
cmet
cnc
cnk
Cnx99A
colt
comt
CoRest
Cortactin
cos
cp309
cpb
cpo
Cpr49Ac
Cpr49Ag
Cpr50Ca
Cpr65Av
Cpr78Cb
cpsf
CPTI
cpx
Crag
crb
crc
CrebA
Crg-1
crm
CRMP
crol
crq
Csat
Csk
CSN5
csw
ct
CtBP
CTCF
ctp
Ctr1A
Ctr1C
cv
CycA
CycB3
CycD
CycE
CycJ
Cyp1
Cyp12a5
Cyp12d1-d
Cyp28a5
Cyp301a1
Cyp304a1
Cyp305a1
Cyp311a1
Cyp4d20
Cyp4g1
Cyp4s3
Cyp6a20
Cyp6a23
Cyp6a9
Cyp6d4
Cyt-c-p
d
D2R
da
Dad
dalao
danr
dap
Dap160
dco
Dcr-2
defl
desat1
desert
Df31
Dg
Dgp-1
Dh31
Dhap-at
Dhc64C
Dhh1
dia
didum
DIP2
Dis3
disco-r
Dl
dl
dlp
DmsR-1
DmsR-2
dmt
DNApol-alpha50
DNApol-eta
dnk
dnt
Dnz1
Doc3
dock
dom
DopEcR
dor
dos
Dp1
dpa
dpn
dpp
dpr10
dpr11
dpr16
dpr18
dpr19
dpr5
dpr8
dpr9
Dpt
Dr
Dref
drk
drl
drm
ds
dsd
Dsk
Dsp1
dsx
dup
dy
E(bx)
E(Pc)
E2f2
Eaat1
Eaat2
Eb1
ec
ecd
EcR
Ect4
ed
Edem2
eEF1delta
Ef1alpha100E
Ef1beta
Ef1gamma
eg
egl
eIF-1A
eIF-3p66
eIF-4a
eIF4E-5
eIF4E-7
eIF5
Eip63E
Eip74EF
Eip75B
Eip93F
Elf
Elongin-B
emb
emc
emp
endoA
endos
Ent1
Epac
Ephrin
epsin-like
eRF1
ergic53
Ero1L
escl
esn
ETHR
Ets65A
Ets96B
ewg
ex
exd
exex
exo84
exu
fal
fas
fdl
Fer3
fh
Fit1
fl(2)d
flfl
Flo
Fmo-2
fng
fog
for
form3
foxo
FR
fra
fray
fry
fs(1)h
fs(1)K10
fs(1)Yb
Fs(2)Ket
Fsh
fu
FucT6
FucTA
Fur1
Fur2
fus
fz
fzo
fzy
GABA-B-R3
Gad1
galectin
GalNAc-T1
Galpha49B
gammaTub23C
Gap1
Gapdh2
GATAe
gb
gbb
Gclm
Gcn2
gem
geminin
Ggamma1
gig
gish
gl
GlcAT-P
GlcAT-S
glec
Gli
glo
glu
GluClalpha
GluRIIE
Glut1
Glycogenin
GlyP
GM130
Gmd
gnu
gogo
gol
Gp150
gp210
Gprk2
Graf
GRHRII
grim
Grip163
Grip71
grk
grn
growl
Gs2
GstS1
gt
Gug
gus
GXIVsPLA2
Gyc76C
h
H
hang
hbn
hbs
Hcf
HDAC4
Hdm
He
heix
heph
Herp
Hex-A
HGTX
hh
hig
Hil
His2Av
His3.3A
His4r
hkb
HLH106
Hmgcr
HmgD
Hnf4
how
HP1b
HPS
Hr38
Hr39
Hr46
Hrb27C
hrg
Hs3st-A
Hs6st
Hsp22
Hsp67Bb
Hsp70Ab
hth
hts
htt
ia2
Ice
Idgf1
Idh
if
igl
ik2
Ilp4
imd
Imp
ImpE1
ImpL1
in
inaF
Indy
Indy-2
ine
InR
insc
inv
inx3
IP3K1
ird5
Jafrac2
jagn
jar
jbug
jdp
jeb
JhI-1
JhI-21
JIL-1
jim
Jon25Bi
jp
Jra
jumu
Jupiter
Kap-alpha1
Kap-alpha3
Kap3
Karybeta3
kay
Kaz1-ORFA
kdn
Keap1
kek2
kek4
kel
Khc-73
Kif3C
kis
klg
Klp10A
Klp31E
Klp68D
klu
kn
knrl
Kr
Kr-h1
KrT95D
krz
ksr
kz
l(1)10Bb
l(1)dd4
l(1)G0003
l(1)G0060
l(1)G0196
l(1)G0269
l(1)G0289
l(2)01289
l(2)01424
l(2)01810
l(2)06225
l(2)06496
l(2)35Bd
l(2)35Df
l(2)44DEa
l(2)gl
l(2)k07433
l(2)k14710
l(2)s5379
l(3)05822
l(3)73Ah
l(3)j2D3
l(3)neo26
lab
Lac
lace
lack
Lam
LamC
lap
Lar
larp
Lasp
laza
lbk
lbm
lds
lectin-46Ca
lig
lilli
Lim1
Lim3
LIMK1
lin
lin19
Lip1
Lis-1
Lkr
lok
lola
lolal
LpR2
Lsd-2
LSm-4
M(2)21AB
mab-2
mAcR-60C
mad2
Madm
mam
Map205
Map60
MAPk-Ak2
mask
mav
mbc
mbf1
mbl
Mbs
mbt
Mcm10
Mctp
Mdh
Med
MED14
MED20
MED25
MED26
Mef2
mei-217
mei-W68
Menl-1
Menl-2
Mer
Mes-4
Mes2
MESK2
mew
Mgat1
Mhc
Mhcl
mib1
mib2
micr
mid
Mipp1
mit(1)15
Mitf
Mkk4
Mkrn1
Mlc-c
Mlc2
mld
mle
Mlf
Mmp1
mnb
mnd
Mnn1
Mob1
Mocs1
mod(mdg4)
mof
mol
moody
mor
MRG15
mrj
mRpL43
mRpS31
msi
msl-1
msn
MTA1-like
MTF-1
mthl2
mthl3
mu2
mub
mura
mus101
mus205
mus210
mus309
mus81
Myo28B1
Myo31DF
Myo95E
myoglianin
MYPT-75D
mys
NaCP60E
nAcRalpha-30D
nAcRalpha-80B
nAcRbeta-96A
nahoda
Nak
NaPi-T
Nc
Nc73EF
ncm
nct
Nedd4
Nek2
nemy
Nep1
Nep3
nerfin-1
net
NetB
Neu3
neuroligin
Nf1
NFAT
NfI
ng3
Nhe1
Nhe3
NiPp1
nito
nkd
Nmda1
Nmdar1
Nmdmc
nmdyn-D6
Nmt
Nnp-1
noc
nod
nonA
nonA-l
nop5
Nopp140
nord
norpA
Nos
not
Notum
NPC1
NPFR1
NPFR76F
Nplp2
Nrt
nrv1
nrv2
Ntl
NTPase
nub
nuf
nullo
Nup153
Nup98
oaf
Oatp30B
Obp56e
Obp83cd
Obp99b
obst-A
Oda
Ogg1
oho23B
olf186-F
[truncated: 492 more rows]

## Sheet: miR-958
miR-958
5-HT2
adat
Akt1
alpha-Man-II
Aplip1
Appl
Asph
ATPCL
B-H1
B4
bab1
beat-Ic
Best1
Best2
by
CalpA
CalpB
cer
CG10000
CG10077
CG10186
CG10188
CG10209
CG10217
CG10254
CG10338
CG10384
CG10508
CG10527
CG10731
CG10777
CG10804
CG11033
CG11196
CG11247
CG11504
CG11593
CG11750
CG11874
CG12105
CG12128
CG1273
CG13102
CG13255
CG13398
CG1407
CG1416
CG14655
CG14669
CG14801
CG14816
CG14881
CG14926
CG14989
CG15771
CG1620
CG1671
CG16718
CG1674
CG16953
CG16971
CG16972
CG17090
CG17139
CG17271
CG17490
CG17766
CG17838
CG18210
CG18213
CG18265
CG18375
CG18787
CG2006
CG2519
CG30002
CG30080
CG30280
CG30492
CG30494
CG3061
CG31010
CG31530
CG31665
CG31676
CG31731
CG31751
CG31782
CG31793
CG32017
CG32199
CG32365
CG3244
CG3257
CG32633
CG32683
CG32758
CG32791
CG33156
CG33528
CG33981
CG33995
CG34123
CG3548
CG3626
CG3883
CG3973
CG4448
CG4467
CG4468
CG4750
CG4984
CG4996
CG5191
CG5357
CG5629
CG5789
CG5807
CG5815
CG5953
CG6049
CG6175
CG6225
CG6355
CG6379
CG6643
CG6812
CG6847
CG6923
CG7145
CG7185
CG7206
CG7255
CG7781
CG7800
CG7852
CG7860
CG8026
CG8475
CG8738
CG8745
CG8776
CG8888
CG8944
CG9007
CG9008
CG9518
CG9796
Chrac-14
Clk
clumsy
comt
cpo
cpx
Crk
Csk
csw
ct
Cyp6a14
Dhap-at
Dif
DIP1
disp
dlp
Dnz1
dock
Dok
DopR2
dpr10
Dsp1
Dyb
Dys
ed
Egfr
Eip74EF
ems
enc
endos
esn
ex
Fancd2
Fas1
FucT6
Fur1
fz2
g
GalNAc-T2
Galpha49B
Gas8
Gcn2
gish
Glut1
grh
Gug
Gyc88E
H
Hcf
Hdc
heph
HERC2
Herp
HLH3B
HLHmbeta
how
hpo
hth
klar
l(2)44DEa
l(3)mbn
lace
LanA
Lar
lola
mask
Mcr
MED14
meso18E
mfas
Mgat1
mib2
Msr-110
nemy
Nf1
Nmdar1
NPC1
nrv2
oa2
Or47a
orb2
par-1
Pat1
Patj
Patr-1
Pdp1
pelo
per
Pif1A
Pif1B
pio
Pka-C1
pkaap
Pkc98E
Plc21C
ple
pod1
PR2
prominin-like
psq
PTP-ER
Ptp10D
Rab-RP3
RacGAP84C
Ras64B
Rbp9
RecQ5
RhoGAP71E
RhoGEF3
rumi
S
sala
scarface
scf
Scr
sens-2
Sin3A
Sk2
smi21F
smi35A
smo
Smr
sog
Spase18-21
spin
star1
sti
stwl
svp
syd
synaptogyrin
szar
Takr86C
Tango1
tap
Tbh
Thd1
tim
Tl
Tollo
Top1
Top2
trn
trp
Tsp42Ee
unc-4
unk
uta
VAChT
Vha100-1
vri
wb
Z4
zfh2
ZIP1
Zn72D
