# Supplementary material for: The miRNA Pathway Controls Rapid Changes in Activity-Dependent Synaptic Structure at the Drosophila melanogaster Neuromuscular Junction
Source: PLoS One. 2013 Jul 2;8(7):e68385. doi: 10.1371/journal.pone.0068385 (PMC3699548; doi:10.1371/journal.pone.0068385)
Supplement: Table S4 — Predicted targets of paired activity-regulated miRNAs. A list of the 282 predicted mRNA targets for co-regulation by both miRs-8 and -289; 154 predicted targets of both miRs-289 and -958; and 43 predicted targets of both miRs-8 and -958. (XLSX) [file pone.0068385.s007.xlsx]

## Sheet: miR-8, -289
miR-8 and -289
312
Abi
ac
Ac3
Adh
Ahcy89E
amon
Ank
ap
arr
Asx
B4
baz
Bem46
B-H2
Bsg25D
bwa
cac
CalpA
CaMKI
Caps
caps
car
Cbl
cdi
cenG1A
Cf2
CG10068
CG10077
CG10083
CG10086
CG10598
CG10627
CG10731
CG10830
CG11190
CG11357
CG1136
CG11436
CG11462
CG11526
CG12016
CG12187
CG12316
CG12424
CG12488
CG1273
CG12858
CG13025
CG13101
CG13213
CG13252
CG13362
CG1358
CG14330
CG14516
CG14572
CG14714
CG14879
CG17270
CG17754
CG1812
CG18259
CG18675
CG18766
CG18769
CG1910
CG2292
CG2519
CG30428
CG31140
CG31146
CG31176
CG31191
CG31530
CG31665
CG31814
CG32017
CG32048
CG32270
CG32365
CG32446
CG32529
CG32666
CG32683
CG32767
CG33472
CG33528
CG3355
CG33981
CG3402
CG34126
CG3566
CG3812
CG3876
CG4467
CG4656
CG4658
CG4674
CG4750
CG4751
CG4949
CG5466
CG5621
CG5742
CG5758
CG5966
CG6114
CG6123
CG6194
CG6282
CG6439
CG6461
CG6522
CG6695
CG6752
CG6766
CG7369
CG7795
CG8408
CG8475
CG8526
CG8602
CG8630
CG8683
CG8915
CG9216
CG9339
CG9384
CG9413
CG9416
CG9426
CG9515
CG9576
CG9636
ck
Clk
cos
cp309
Cpr49Ag
Cpr65Av
crb
crc
crol
Csat
csw
Cyp1
Cyp4g1
Dg
dia
DIP2
DmsR-2
dmt
Doc3
dom
dpr8
drm
ds
Eaat1
exu
fal
fry
Fsh
fu
FucTA
GABA-B-R3
Gap1
GluClalpha
gogo
gol
Gug
H
Hr39
hrg
Hs3st-A
hth
Indy-2
jar
jumu
Kap3
kek2
kel
kis
l(1)G0003
l(2)01289
l(2)01810
l(2)k14710
lab
Lam
Lar
larp
Lkr
lola
mAcR-60C
Mdh
mei-217
Mes2
mid
Mlc2
mle
mod(mdg4)
msi
mus309
Myo28B1
Myo95E
Nak
Nep1
NfI
Nhe1
nmdyn-D6
nonA-l
Nos
onecut
pan
Patj
Pen
pgant5
pgant6
Pi3K68D
pip
Pkcdelta
Plc21C
plexA
Pmm45A
polo
Ptp99A
Pvf1
rab3-GEF
Rbp9
Rh7
RhoGAP100F
RhoGEF3
rib
Rim
robo
Rpt3R
rst
S6kII
sd
sdk
Sema-1a
Ser
sgl
Shc
sina
sinu
Sir2
sna
spel1
star1
stau
stnA
Su(var)3-7
svr
Sxl
Syn
syt
Taf7
tafazzin
Tehao
Tie
Tim17a2
tipE
toc
Tollo
tou
Treh
Trl
Tsp5D
twe
unc-4
unk
VAChT
vanin-like
Vha26
vn
wg
wit
wls
yki
yrt
Zn72D

## Sheet: miR-8, -958
miR-8 and -958
B4
CalpA
CG10077
CG10731
CG11750
CG1273
CG2519
CG31530
CG31665
CG32017
CG32365
CG32683
CG33528
CG33981
CG3548
CG4467
CG4750
CG5953
CG6225
CG8475
Clk
csw
disp
Gug
H
hdc
hth
Lar
lola
orb2
Patj
Plc21C
Rbp9
RhoGEF3
Scr
smi35A
star1
Tollo
unc-4
unk
VAChT
ZIP1
Zn72D

## Sheet: miR-289, -958
miR-289 and -958
adat
Akt1
Aplip1
Appl
ATPCL
B4
beat-Ic
Best2
B-H1
CalpA
CalpB
CG10077
CG10188
CG10254
CG10338
CG10384
CG10731
CG10777
CG10804
CG11033
CG11247
CG11593
CG11874
CG12128
CG1273
CG13398
CG1407
CG14926
CG14989
CG1620
CG1674
CG17490
CG18210
CG2519
CG30080
CG30492
CG30494
CG31530
CG31665
CG31731
CG32017
CG32365
CG3244
CG3257
CG32683
CG32758
CG33156
CG33528
CG33981
CG34123
CG3626
CG4467
CG4750
CG4996
CG5629
CG5789
CG5807
CG6355
CG6847
CG6923
CG7255
CG7781
CG8475
CG8745
CG8944
CG9007
CG9008
Chrac-14
Clk
comt
cpo
cpx
Csk
csw
ct
Dhap-at
dlp
Dnz1
dock
dpr10
Dsp1
ed
Eip74EF
endos
esn
ex
FucT6
Fur1
Galpha49B
Gcn2
gish
Glut1
Gug
H
Hcf
heph
Herp
how
hth
l(2)44DEa
lace
Lar
lola
mask
MED14
Mgat1
mib2
nemy
Nf1
Nmdar1
NPC1
nrv2
par-1
Pat1
Patj
Pdp1
pio
pkaap
Pka-C1
Pkc98E
Plc21C
ple
pod1
Ptp10D
PTP-ER
Rbp9
RecQ5
RhoGAP71E
RhoGEF3
rumi
S
scarface
sens-2
smi21F
spin
star1
sti
svp
syd
synaptogyrin
szar
tap
Tbh
Thd1
Tollo
Top1
unc-4
unk
VAChT
Vha100-1
vri
wb
zfh2
Zn72D
