# Supplementary material for: The miRNA Pathway Controls Rapid Changes in Activity-Dependent Synaptic Structure at the Drosophila melanogaster Neuromuscular Junction
Source: PLoS One. 2013 Jul 2;8(7):e68385. doi: 10.1371/journal.pone.0068385 (PMC3699548; doi:10.1371/journal.pone.0068385)
Supplement: Table S5 — Predicted targets of all activity-regulated miRNAs. A list of the 33 predicted mRNA targets for co-regulation by miRs-8, -289, and -958. (XLSX) [file pone.0068385.s008.xlsx]

## Sheet: All 3
miRs-8, -289, and -958
B4
CalpA
CG10077
CG10731
CG1273
CG2519
CG31530
CG31665
CG32017
CG32365
CG32683
CG33528
CG33981
CG4467
CG4750
CG8475
Clk
csw
Gug
H
hth
Lar
lola
Patj
Plc21C
Rbp9
RhoGEF3
star1
Tollo
unc-4
unk
VAChT
Zn72D
